# Supplementary material for: Genomic data support the taxonomic validity of Middle American livebearers Poeciliopsis gracilis and Poeciliopsis pleurospilus (Cyprinodontiformes: Poeciliidae)
Source: PLoS One. 2022 Jan 31;17(1):e0262687. doi: 10.1371/journal.pone.0262687 (PMC8803166; doi:10.1371/journal.pone.0262687)
Supplement: S2 Appendix — (TXT) [file pone.0262687.s002.txt]

S2 Appendix. ipyrad summary statistics. 

## The number of loci caught by each filter.
## ipyrad API location: [assembly].stats_dfs.s7_filters

                           total_filters applied_order retained_loci
total_prefiltered_loci                 0             0        520248
filtered_by_rm_duplicates           3488          3488        516760
filtered_by_max_indels             15852         15852        500908
filtered_by_max_SNPs                5181          4575        496333
filtered_by_max_shared_het          4121          3919        492414
filtered_by_min_sample            116901        116901        375513
total_filtered_loci               145543        144735        375513


## The number of loci recovered for each Sample.
## ipyrad API location: [assembly].stats_dfs.s7_samples

                     sample_coverage
A                               3266
D                                  1
ES_R                           17783
ES_V                          130056
Guat_B                        151612
Guat_C                         62324
Guat_E                        167879
Guat_F                         65820
Hond_M                        112185
Hond_Q                        152003
Hond_X                         63859
Hond_Y                         47461
Mex_01                         71957
Mex_09                        155946
Mex_100                         2587
Mex_101                       155980
Mex_102                         9268
Mex_103                        18322
Mex_104                          383
Mex_105                       161440
Mex_106                         8651
Mex_107                        16209
Mex_108                       157102
Mex_109                        18771
Mex_11                        151346
Mex_110                       165218
Mex_111                        27944
Mex_112                        81375
Mex_18                        152405
Mex_19                         99003
Mex_21                        155967
Mex_23                        118586
Mex_24                        129570
Mex_25                        114989
Mex_26                         61375
Mex_27                         34847
Mex_28                         23003
Mex_29                        154191
Mex_30                        136321
Mex_31                         63949
Mex_32                         36771
Mex_33                         22262
Mex_34                          6509
Mex_35                         94579
Mex_36                             0
Mex_37                        143905
Mex_38                          3238
Mex_39                         99990
Mex_40                         12959
Mex_41                         74156
Mex_42                         61857
Mex_43                        138117
Mex_44                         75410
Mex_45                           169
Mex_46                         38093
Mex_47                         56294
Mex_48                         98351
Mex_49                         38058
Mex_50                        119647
Mex_51                        151207
Mex_52                         50710
Mex_53                         82175
Mex_54                          1698
Mex_55                        129052
Mex_56                        144289
Mex_57                        107377
Mex_58                        145801
Mex_59                        145005
Mex_60                         64240
Mex_61                         71091
Mex_62                        152783
Mex_63                        153316
Mex_64                        117023
Mex_65                         64027
Mex_66                         30425
Mex_67                          9660
Mex_68                        115398
Mex_69                         98297
Mex_70                        108546
Mex_71                         15059
Mex_72                          2063
Mex_73                        144327
Mex_74                         23823
Mex_75                         13579
Mex_76                          7133
Mex_77                         50741
Mex_78                          6223
Mex_79                         14144
Mex_80                         20178
Mex_81                         64686
Mex_82                        109444
Mex_83                        125345
Mex_84                        106961
Mex_85                         21202
Mex_86                        149973
Mex_87                        138684
Mex_88                          6968
Mex_89                         35550
Mex_90                          1213
Mex_91                          4378
Mex_92                        135988
Mex_93                         65993
Mex_94                        148385
Mex_95                         96179
Mex_96                        142012
Mex_97                        148105
Mex_98                        141034
Mex_99                        148373
Mex_F1                         87355
Mex_F2                         77351
Mex_F3                         27379
Mex_F4                         63231
Mex_F5                        152078
Mex_G01                       101911
Mex_G02                        50620
Mex_G03                        40726
Mex_G06                        51029
Mex_G07                         8916
Mex_G08                        39282
Mex_G10                         6735
Mex_G11                        98684
Mex_G12                          865
Mex_G13                       106336
Mex_G14                       146742
Mex_G15                       118026
Mex_G16                        12994
Mex_G17                       117067
Mex_G18                         9152
Mex_G19                       149844
Mex_G20                       125353
Mex_G21                            2
Mex_G22                        71139
Mex_G23                        72513
Mex_G24                         8076
Mex_G25                         1032
Mex_G26                        54353
Mex_G28                          193
Mex_G30                            3
Mex_G31                           58
Mex_G34                         6010
Mex_G35                        72532
Mex_G36                       121271
Mex_G37                       132502
Mex_G38                        66191
Mex_G39                          128
Mex_G40                        36552
Mex_G41                        31197
Mex_G42                       161883
Mex_G43                        77882
Mex_G44                         5883
Mex_G45                        88644
Mex_G47                       126244
Mex_G48                        49739
Mex_G49                        64409
Mex_G5                        127760
Mex_G50                        24814
Mex_G51                        66231
Mex_G52                       150949
Mex_G53                       153348
Mex_G54                       142415
Mex_G55                        69769
Mex_G56                         7007
Mex_G57                       160593
Mex_G58                        94962
Mex_G59                        74719
Mex_G60                        97235
Mex_G61                        64592
Mex_G62                        31236
Mex_G63                       150359
Mex_G64                       126490
Mex_G65                        58775
Mex_G66                        12996
Mex_G67                          258
Mex_G68                       104791
Mex_G69                       129592
Mex_G70                       115793
Mex_G71                        98150
Mex_G72                       156903
Mex_G73                         6109
Mex_G74                       148412
Mex_G75                         8822
Mex_G76                        44867
Mex_G9                        100454
Mex_T10                       152210
Mex_T15                        67858
Mex_T20                        95634
Mex_T25                       145536
Mex_T5                          3560
Poecilia_mexicana_W            23972
S                               4199
T                                278
U                               1404
brhab                          55670
pinfans_1                       9445
pinfans_2                      25572
pinfans_3                      17450
pinfans_4                      30023


## The number of loci for which N taxa have data.
## ipyrad API location: [assembly].stats_dfs.s7_loci

     locus_coverage  sum_coverage
1                 0             0
2                 0             0
3                 0             0
4             29184         29184
5             20195         49379
6             16789         66168
7             13966         80134
8             11949         92083
9              7901         99984
10             5995        105979
11             5193        111172
12             4945        116117
13             4528        120645
14             4329        124974
15             4215        129189
16             4028        133217
17             3891        137108
18             3833        140941
19             3860        144801
20             3722        148523
21             3731        152254
22             3592        155846
23             3593        159439
24             3442        162881
25             3428        166309
26             3408        169717
27             3446        173163
28             3365        176528
29             3283        179811
30             3359        183170
31             3314        186484
32             3327        189811
33             3369        193180
34             3134        196314
35             3347        199661
36             3319        202980
37             3419        206399
38             3391        209790
39             3372        213162
40             3457        216619
41             3358        219977
42             3472        223449
43             3421        226870
44             3259        230129
45             3423        233552
46             3331        236883
47             3426        240309
48             3304        243613
49             3334        246947
50             3174        250121
51             3193        253314
52             3208        256522
53             3275        259797
54             3198        262995
55             3188        266183
56             3010        269193
57             3055        272248
58             2895        275143
59             2972        278115
60             2863        280978
61             2798        283776
62             2799        286575
63             2654        289229
64             2547        291776
65             2548        294324
66             2508        296832
67             2545        299377
68             2407        301784
69             2392        304176
70             2447        306623
71             2196        308819
72             2296        311115
73             2193        313308
74             2252        315560
75             2142        317702
76             2067        319769
77             2092        321861
78             2040        323901
79             1933        325834
80             1886        327720
81             1916        329636
82             1825        331461
83             1835        333296
84             1710        335006
85             1753        336759
86             1587        338346
87             1621        339967
88             1595        341562
89             1427        342989
90             1447        344436
91             1394        345830
92             1427        347257
93             1404        348661
94             1325        349986
95             1329        351315
96             1221        352536
97             1188        353724
98             1130        354854
99             1128        355982
100            1105        357087
101            1031        358118
102            1016        359134
103            1021        360155
104             886        361041
105             879        361920
106             843        362763
107             822        363585
108             794        364379
109             772        365151
110             714        365865
111             688        366553
112             687        367240
113             653        367893
114             610        368503
115             599        369102
116             544        369646
117             510        370156
118             447        370603
119             492        371095
120             406        371501
121             413        371914
122             356        372270
123             334        372604
124             307        372911
125             301        373212
126             249        373461
127             216        373677
128             216        373893
129             201        374094
130             174        374268
131             150        374418
132             156        374574
133             131        374705
134             104        374809
135              98        374907
136              79        374986
137              87        375073
138              52        375125
139              73        375198
140              44        375242
141              42        375284
142              42        375326
143              22        375348
144              40        375388
145              28        375416
146              23        375439
147              12        375451
148              15        375466
149               8        375474
150              13        375487
151               6        375493
152               5        375498
153               5        375503
154               2        375505
155               3        375508
156               1        375509
157               1        375510
158               0        375510
159               2        375512
160               0        375512
161               0        375512
162               1        375513
163               0        375513
164               0        375513
165               0        375513
166               0        375513
167               0        375513
168               0        375513
169               0        375513
170               0        375513
171               0        375513
172               0        375513
173               0        375513
174               0        375513
175               0        375513
176               0        375513
177               0        375513
178               0        375513
179               0        375513
180               0        375513
181               0        375513
182               0        375513
183               0        375513
184               0        375513
185               0        375513
186               0        375513
187               0        375513
188               0        375513
189               0        375513
190               0        375513
191               0        375513
192               0        375513
193               0        375513
194               0        375513
195               0        375513
196               0        375513
197               0        375513


The distribution of SNPs (var and pis) per locus.
## var = Number of loci with n variable sites (pis + autapomorphies)
## pis = Number of loci with n parsimony informative site (minor allele in >1 sample)
## ipyrad API location: [assembly].stats_dfs.s7_snps
## The "reference" sample is included if present unless 'exclude_reference=True'

      var  sum_var     pis  sum_pis
0   66375        0  119168        0
1   51119    51119   67698    67698
2   42592   136303   48253   164204
3   36457   245674   35906   271922
4   31609   372110   27784   383058
5   27524   509730   21122   488668
6   23144   648594   15905   584098
7   19684   786382   11962   667832
8   16738   920286    8673   737216
9   13839  1044837    6278   793718
10  11186  1156697    4540   839118
11   9084  1256621    3190   874208
12   7315  1344401    2118   899624
13   5894  1421023    1442   918370
14   4548  1484695     781   929304
15   3331  1534660     431   935769
16   2530  1575140     184   938713
17   1904  1607508      62   939767
18    509  1616670       6   939875
19     65  1617905       5   939970
20     29  1618485       4   940050
21     12  1618737       0   940050
22     17  1619111       1   940072
23      5  1619226       0   940072
24      1  1619250       0   940072
25      2  1619300       0   940072


## Final Sample stats summary
                     state  reads_raw  reads_passed_filter  clusters_total  clusters_hidepth  hetero_est  error_est  reads_consens  loci_in_assembly
A                        7     331751               327738          181788              4333    0.018096   0.002563           3786              3266
D                        7       2763                 2661            2497                 3    0.034301   0.013493              1                 1
ES_R                     7     525861               524036          191937             21037    0.011839   0.002242          20077             17783
ES_V                     7    2961415              2787468          335249            151910    0.024062   0.001991         147627            130056
Guat_B                   7    5231031              5131357          551915            185126    0.054117   0.002713         169254            151612
Guat_C                   7    1480752              1445450          366665             72659    0.019760   0.002560          69225             62324
Guat_E                   7    6484803              6185285          546033            203622    0.037178   0.001964         191173            167879
Guat_F                   7    1602491              1569521          389916             76894    0.017716   0.002345          72993             65820
Hond_M                   7    3683636              3587905          413737            137516    0.018912   0.002118         130761            112185
Hond_Q                   7    6525630              6281885          546097            188723    0.052405   0.002710         174306            152003
Hond_X                   7    1720725              1704322          359270             75827    0.024198   0.002092          70638             63859
Hond_Y                   7    1204052              1196194          302320             55878    0.014796   0.002283          53286             47461
Mex_01                   7    1643133              1575684          323196             85537    0.014151   0.002126          81137             71957
Mex_09                   7   17244664             16197678          726760            200131    0.062036   0.002238         179031            155946
Mex_100                  7     182435               179756           93997              3156    0.009447   0.001879           2938              2587
Mex_101                  7   11142404             10618394          525526            184670    0.039766   0.001377         174346            155980
Mex_102                  7     371483               363040          148557             10848    0.009256   0.001600          10312              9268
Mex_103                  7     589326               583389          226607             21524    0.013271   0.002348          20381             18322
Mex_104                  7     140848               138690           92339               572    0.023707   0.004585            456               383
Mex_105                  7   13264789             13058493          549591            201232    0.046568   0.002117         181593            161440
Mex_106                  7     420543               412874          187232             10346    0.010594   0.001913           9636              8651
Mex_107                  7     536287               533462          203977             19089    0.012891   0.002250          18140             16209
Mex_108                  7    7875445              7753074          544907            190474    0.048089   0.002089         173232            157102
Mex_109                  7     634271               629304          236763             22414    0.013391   0.002390          20931             18771
Mex_11                   7    7224284              6903976          419935            179409    0.033788   0.001526         171193            151346
Mex_110                  7   10818099             10636724          532827            200672    0.048476   0.001957         182602            165218
Mex_111                  7     845505               835038          222062             32503    0.014433   0.001756          31068             27944
Mex_112                  7    1810299              1741209          317333             93572    0.014661   0.001748          90024             81375
Mex_18                   7    5263251              5120719          521790            182693    0.035943   0.001902         171223            152405
Mex_19                   7    2232601              2049714          418487            117980    0.020472   0.003803         109944             99003
Mex_21                   7    7126860              6777773          688227            201075    0.050712   0.003186         178749            155967
Mex_23                   7    2978250              2888360          386759            140597    0.027008   0.001855         130613            118586
Mex_24                   7    5365518              5306253          539069            156670    0.046582   0.002323         141952            129570
Mex_25                   7    3066611              2970115          394782            132913    0.031415   0.001691         127067            114989
Mex_26                   7    2054982              2038535          347952             72455    0.024244   0.001719          67672             61375
Mex_27                   7     900063               873331          259493             40275    0.015043   0.002286          38235             34847
Mex_28                   7     803298               799087          216573             27485    0.016779   0.002094          25658             23003
Mex_29                   7    7862591              7706438          551997            192019    0.052627   0.002148         171441            154191
Mex_30                   7    3065677              2878934          353045            156879    0.022798   0.001655         152212            136321
Mex_31                   7    2083716              2072944          392434             75561    0.023695   0.001939          70601             63949
Mex_32                   7    1007863               991768          279581             42676    0.015417   0.001998          40643             36771
Mex_33                   7     687286               678320          245641             25996    0.013580   0.002442          24540             22262
Mex_34                   7     312008               307956          145801              7754    0.008786   0.001891           7228              6509
Mex_35                   7    3304184              3277889          415784            110946    0.034471   0.001751         103930             94579
Mex_36                   7       1701                 1646            1468                 2    0.063227   0.008720              1                 0
Mex_37                   7    6065489              5887473          457067            172965    0.046144   0.001543         161063            143905
Mex_38                   7     263372               257927          135196              4032    0.009751   0.002593           3658              3238
Mex_39                   7    2134712              2061584          335927            113495    0.022404   0.001950         109934             99990
Mex_40                   7     508705               499918          200961             15148    0.012501   0.002459          14353             12959
Mex_41                   7    2886216              2868807          369935             86538    0.028277   0.001593          81420             74156
Mex_42                   7    1604872              1585856          327836             70867    0.018774   0.001862          68077             61857
Mex_43                   7    6536394              6497025          549820            166086    0.051771   0.002390         149565            138117
Mex_44                   7    2645247              2620556          389004             87188    0.028092   0.001632          82890             75410
Mex_45                   7      79832                77669           55312               267    0.021084   0.005168            211               169
Mex_46                   7    1022750              1007370          268900             44137    0.012508   0.001997          42317             38093
Mex_47                   7    2001812              1991652          323040             66167    0.021612   0.001750          62395             56294
Mex_48                   7    4518105              4500138          488935            116889    0.035075   0.001862         107737             98351
Mex_49                   7    1032867              1023250          275476             43955    0.015761   0.001931          42159             38058
Mex_50                   7    4947735              4919131          504205            141671    0.043434   0.002080         129966            119647
Mex_51                   7    6162717              6041551          496040            179302    0.043965   0.001841         166689            151207
Mex_52                   7    1563042              1555095          294623             58873    0.017896   0.001566          56301             50710
Mex_53                   7    2464900              2435225          362754             95058    0.023262   0.001689          90417             82175
Mex_54                   7     132697               131677           74716              2162    0.010044   0.002394           1944              1698
Mex_55                   7    7286411              7238694          596500            157723    0.047617   0.002274         141634            129052
Mex_56                   7    4834801              4635759          459022            167556    0.037680   0.001665         160568            144289
Mex_57                   7    5056279              5033632          461499            127070    0.035619   0.001769         116976            107377
Mex_58                   7    5298742              5226884          483307            172781    0.045482   0.002048         159831            145801
Mex_59                   7    6385873              6307535          489276            172740    0.048773   0.001986         158699            145005
Mex_60                   7    2036943              2027328          370690             74260    0.024163   0.001592          70835             64240
Mex_61                   7    1964244              1934502          337134             81962    0.018687   0.001683          78580             71091
Mex_62                   7    6994584              6898723          491937            182981    0.047347   0.002055         167555            152783
Mex_63                   7    9924786              9802240          677997            194531    0.055958   0.002905         169975            153316
Mex_64                   7    5386458              5341674          475342            139096    0.040499   0.001949         128131            117023
Mex_65                   7    1369742              1298348          295136             73368    0.016304   0.002413          70927             64027
Mex_66                   7     937653               931899          254713             35610    0.013563   0.001884          34090             30425
Mex_67                   7     395760               392171          168097             11443    0.007749   0.001683          10855              9660
Mex_68                   7    2737146              2609037          386859            133630    0.030001   0.002309         127676            115398
Mex_69                   7    2552615              2520765          371922            112830    0.029401   0.001800         107770             98297
Mex_70                   7    4050712              4010686          401051            126708    0.030529   0.001704         118749            108546
Mex_71                   7     513289               507827          199512             17569    0.011232   0.002348          16761             15059
Mex_72                   7     224458               221937          122285              2589    0.011458   0.002526           2335              2063
Mex_73                   7    5667490              5516726          502259            176699    0.049682   0.002011         159054            144327
Mex_74                   7     715556               712431          229583             28623    0.013724   0.002395          26667             23823
Mex_75                   7     496452               484836          188571             15788    0.011810   0.002153          14984             13579
Mex_76                   7     349813               346218          156436              8555    0.008071   0.002085           8056              7133
Mex_77                   7    1429830              1405853          325207             58938    0.018117   0.002112          55992             50741
Mex_78                   7     300015               293663          137351              7497    0.008203   0.001862           7006              6223
Mex_79                   7     500170               492641          187302             16505    0.012715   0.002359          15680             14144
Mex_80                   7     592369               588310          188141             23553    0.011691   0.001970          22556             20178
Mex_81                   7    2576346              2551185          360313             76721    0.019825   0.001735          72454             64686
Mex_82                   7    4498000              4458253          447721            128635    0.033750   0.001772         119889            109444
Mex_83                   7    4918233              4840153          426495            147043    0.032715   0.001791         137556            125345
Mex_84                   7    4005220              3964071          444418            125177    0.033869   0.001749         117247            106961
Mex_85                   7     687685               684793          197983             26151    0.016359   0.002073          23463             21202
Mex_86                   7    6823790              6729204          544560            179959    0.045747   0.001952         164687            149973
Mex_87                   7    4450287              4363466          453203            163367    0.043523   0.002080         151938            138684
Mex_88                   7     392063               384638          176337              8256    0.009521   0.001964           7734              6968
Mex_89                   7    1102570              1094795          297675             41459    0.013997   0.001990          39469             35550
Mex_90                   7     122181               120755           73652              1485    0.009213   0.002013           1352              1213
Mex_91                   7     308850               298485          147938              5355    0.009398   0.002099           4945              4378
Mex_92                   7    3614524              3472563          376790            156081    0.026658   0.001534         150764            135988
Mex_93                   7    1932251              1899982          338706             76538    0.018107   0.001784          73033             65993
Mex_94                   7    5642831              5528700          462902            174296    0.043417   0.001574         163843            148385
Mex_95                   7    2508024              2465368          348373            110439    0.022341   0.001657         105591             96179
Mex_96                   7    5529831              5408024          476558            168564    0.040273   0.001927         156754            142012
Mex_97                   7    6789506              6551814          503617            177214    0.045923   0.001754         164713            148105
Mex_98                   7    4964049              4754744          445997            163787    0.034791   0.001432         156892            141034
Mex_99                   7    6041643              5919784          503482            175335    0.041562   0.001792         163283            148373
Mex_F1                   7    2826027              2804496          624788            108640    0.028865   0.002361         101845             87355
Mex_F2                   7    2465745              2442755          539197             94804    0.024037   0.002294          89437             77351
Mex_F3                   7     904568               877107          329242             32314    0.014641   0.003022          30662             27379
Mex_F4                   7    1611516              1571505          414852             74311    0.017618   0.002469          71129             63231
Mex_F5                   7    6219148              5957388          621361            206552    0.037444   0.002001         194595            152078
Mex_G01                  7    3838588              3805918          478110            120834    0.032085   0.001898         112860            101911
Mex_G02                  7    1493993              1472149          342785             59326    0.014260   0.002173          56162             50620
Mex_G03                  7    1065229              1046708          308554             46967    0.014406   0.002146          44976             40726
Mex_G06                  7    1372967              1358113          373424             59847    0.015659   0.002691          56310             51029
Mex_G07                  7     420629               406592          183165             10537    0.008141   0.001881          10030              8916
Mex_G08                  7    1246577              1229464          362487             46337    0.013942   0.002078          44205             39282
Mex_G10                  7     544336               521895          245758              8212    0.017241   0.003200           7522              6735
Mex_G11                  7    2263874              2177689          459299            113721    0.034447   0.002601         108679             98684
Mex_G12                  7     248672               226465          137964              1249    0.032278   0.006179           1045               865
Mex_G13                  7    2539297              2393495          459462            129086    0.041477   0.003080         117787            106336
Mex_G14                  7    8171899              7670634          648325            182925    0.058412   0.002427         163969            146742
Mex_G15                  7    2859525              2627984          446564            137388    0.034930   0.002292         131707            118026
Mex_G16                  7     559817               546146          233784             15417    0.018664   0.002841          14493             12994
Mex_G17                  7    2835667              2744470          468053            139906    0.036736   0.002409         128024            117067
Mex_G18                  7     579737               554724          256291             11148    0.015815   0.002899          10242              9152
Mex_G19                  7    5065961              4831300          585635            179898    0.048344   0.002343         166292            149844
Mex_G20                  7    2957102              2843492          490397            146141    0.041307   0.002728         138298            125353
Mex_G21                  7      22483                17066           15193                17    0.030121   0.023397              7                 2
Mex_G22                  7    1739857              1705473          389324             82025    0.022325   0.002370          78750             71139
Mex_G23                  7    1536567              1450831          356414             84337    0.020251   0.003258          80829             72513
Mex_G24                  7     544460               504130          225699              9896    0.016699   0.003249           9209              8076
Mex_G25                  7     281182               253255          157596              1506    0.020773   0.005687           1238              1032
Mex_G26                  7    1368385              1321117          354211             64646    0.017306   0.003092          60726             54353
Mex_G28                  7     161470               144433          100196               343    0.036400   0.009376            254               193
Mex_G30                  7      18746                16080           14698                18    0.043464   0.022317              8                 3
Mex_G31                  7     121193               115941           89103               161    0.044079   0.010940             93                58
Mex_G34                  7     351135               342643          168886              7427    0.010988   0.002249           6820              6010
Mex_G35                  7    1557597              1516471          358245             83718    0.020592   0.002529          80267             72532
Mex_G36                  7    2795158              2747248          492389            139134    0.035714   0.002214         132122            121271
Mex_G37                  7    3269369              3227234          494123            152381    0.037129   0.002443         143934            132502
Mex_G38                  7    1767711              1740362          420680             76521    0.024184   0.001973          72580             66191
Mex_G39                  7     136281               130641           97651               252    0.034384   0.010117            171               128
Mex_G40                  7    1018494               993767          317770             42349    0.019181   0.002487          40223             36552
Mex_G41                  7     926647               906115          288064             36437    0.019408   0.002088          34449             31197
Mex_G42                  7   14947005             14207134          700794            205119    0.062397   0.001921         183511            161883
Mex_G43                  7    1632584              1565680          379744             89774    0.028032   0.002287          85432             77882
Mex_G44                  7     441753               426606          211739              7234    0.013176   0.002471           6609              5883
Mex_G45                  7    1950394              1888833          403364            101480    0.028032   0.002287          97099             88644
Mex_G47                  7    3003432              2907819          515510            146350    0.038476   0.002714         139208            126244
Mex_G48                  7    1306271              1268721          407776             57776    0.017760   0.002973          54866             49739
Mex_G49                  7    1687864              1677344          404295             73965    0.019105   0.002063          71007             64409
Mex_G5                   7    3322609              3245641          438309            147709    0.031210   0.002004         140102            127760
Mex_G50                  7     830424               813520          313773             28858    0.013915   0.002830          27503             24814
Mex_G51                  7    1807806              1786511          459962             76220    0.018991   0.002162          73119             66231
Mex_G52                  7    7793085              7618533          647669            189077    0.061912   0.002408         170857            150949
Mex_G53                  7    5064700              4936308          635658            190032    0.053467   0.002663         168987            153348
Mex_G54                  7    5492733              5414849          790764            170733    0.042431   0.002397         158523            142415
Mex_G55                  7    1662594              1602308          379004             79385    0.023092   0.002384          76699             69769
Mex_G56                  7     605238               597360          356906              8723    0.010802   0.002376           8030              7007
Mex_G57                  7    5033801              4859128          562741            191297    0.048905   0.001990         177495            160593
Mex_G58                  7    2627347              2589232          487599            110256    0.031047   0.002047         103869             94962
Mex_G59                  7    1903570              1869226          382371             86312    0.021617   0.001934          82049             74719
Mex_G60                  7    2397506              2258849          467683            112197    0.030267   0.002343         106166             97235
Mex_G61                  7    1566322              1535554          426813             74630    0.024407   0.002551          70421             64592
Mex_G62                  7     944280               934652          342733             36211    0.017736   0.002287          34350             31236
Mex_G63                  7    4225764              4109071          537979            177035    0.046641   0.002292         165544            150359
Mex_G64                  7    3148129              3072538          498821            147772    0.035233   0.002335         138437            126490
Mex_G65                  7    1419179              1381753          401732             67468    0.022094   0.002557          64284             58775
Mex_G66                  7     645006               619759          271018             15373    0.020806   0.003409          14310             12996
Mex_G67                  7     153317               147044          103930               438    0.031565   0.007302            323               258
Mex_G68                  7    2279942              2208278          430916            120292    0.027520   0.002142         115271            104791
Mex_G69                  7    3308021              3221609          473026            150201    0.036082   0.002269         142699            129592
Mex_G70                  7    2769785              2646778          423669            134199    0.035014   0.002009         128101            115793
Mex_G71                  7    2308989              2257660          467869            113107    0.030013   0.002401         107346             98150
Mex_G72                  7    5547231              5440763          609295            188534    0.047000   0.002157         173458            156903
Mex_G73                  7     428120               416833          217780              7551    0.011622   0.002254           6924              6109
Mex_G74                  7    5921776              5625211          581404            181466    0.053874   0.002318         165209            148412
Mex_G75                  7     497577               486229          232449             10638    0.011557   0.002198           9859              8822
Mex_G76                  7    1183711              1158634          331228             52049    0.020360   0.002100          49396             44867
Mex_G9                   7    2284903              2088750          393590            117755    0.035330   0.002854         111776            100454
Mex_T10                  7    6617645              6382367          603569            215161    0.045857   0.002152         197893            152210
Mex_T15                  7    1715411              1675992          374302             80299    0.020518   0.002188          76999             67858
Mex_T20                  7    2369769              2313795          453569            114371    0.024472   0.002240         109716             95634
Mex_T25                  7    6574425              6408905          625720            199832    0.039329   0.001987         186716            145536
Mex_T5                   7     421461               407437          215699              4571    0.013310   0.002881           4118              3560
Poecilia_mexicana_W      7    2322872              2310313          391026             77721    0.026411   0.002194          71151             23972
S                        7     432348               425376          228198              5335    0.014820   0.003047           4784              4199
T                        7     273501               264260          175134              1109    0.042471   0.012160            646               278
U                        7     262709               258382          164740              1898    0.018947   0.003691           1626              1404
brhab                    7    5392742              5376166          401382            136009    0.026706   0.001676         125530             55670
pinfans_1                7     415516               414654          139340             16225    0.012549   0.002539          15206              9445
pinfans_2                7    1319922              1317942          307021             58452    0.012828   0.001646          55908             25572
pinfans_3                7     796495               794565          237278             34901    0.012971   0.001866          33338             17450
pinfans_4                7    2410750              2404560          455557             95718    0.019725   0.002394          87664             30023


## Alignment matrix statistics:
snps matrix size: (197, 1619300), 76.49% missing sites.
sequence matrix size: (197, 31462914), 80.69% missing sites.
