# Supplementary material for: Genomic data support the taxonomic validity of Middle American livebearers Poeciliopsis gracilis and Poeciliopsis pleurospilus (Cyprinodontiformes: Poeciliidae)
Source: PLoS One. 2022 Jan 31;17(1):e0262687. doi: 10.1371/journal.pone.0262687 (PMC8803166; doi:10.1371/journal.pone.0262687)
Supplement: S4 Appendix — (TREEFILE) [file pone.0262687.s004.treefile]

(ES_R:0.0085499643,ES_V:0.0090208446,(((((((Guat_B:0.0155197281,Guat_F:0.0135473244)100/100:0.0089429628,Mex_18:0.0220106382)100/100:0.0048512114,Mex_11:0.0241802932)100/100:0.0038475973,(Mex_01:0.0274412480,((((((((((((((((((Mex_100:0.0097968268,(Mex_104:0.0092149652,Mex_95:0.0064792861)97.7/89:0.0026706461)75.6/19:0.0020228292,(Mex_108:0.0092926288,Mex_93:0.0081798821)16.4/44:0.0026254012)100/62:0.0023303142,((Mex_105:0.0125697457,Mex_99:0.0071708342)99.8/89:0.0021740548,Mex_111:0.0093919140)65.8/77:0.0014008716)96.6/69:0.0015934731,((Mex_110:0.0092226193,Mex_98:0.0086575733)100/99:0.0030804412,Mex_96:0.0081383098)100/74:0.0024702882)92.4/89:0.0014647240,(((Mex_101:0.0093426262,Mex_112:0.0082512407)100/100:0.0025470081,(Mex_103:0.0093620476,Mex_107:0.0089885491)99.3/96:0.0020860152)77.9/90:0.0014283682,(Mex_92:0.0091733900,Mex_97:0.0107651399)100/94:0.0024709414)98.5/89:0.0016072976)100/97:0.0018274662,((Mex_109:0.0081726231,Mex_77:0.0028251694)100/100:0.0054780204,((Mex_87:0.0101461462,Mex_94:0.0064137707)100/98:0.0033770232,Mex_89:0.0104587160)98.5/97:0.0017446684)99/96:0.0014086611)96.8/95:0.0014632897,(Mex_G02:0.0109901346,Mex_G6:0.0109132988)100/95:0.0023499106)100/63:0.0013499301,(((Mex_80:0.0089502022,((Mex_82:0.0035787312,Mex_84:0.0041712824)100/100:0.0045710471,Mex_83:0.0083004052)99.7/100:0.0016809066)99.7/91:0.0013725043,(Mex_81:0.0081781926,Mex_86:0.0078538614)100/91:0.0024209085)100/99:0.0024418270,(Mex_G03:0.0104588754,Mex_G05:0.0113823729)57.6/62:0.0016532263)100/63:0.0014352930)100/100:0.0011464484,(((Mex_59:0.0033164872,(Mex_61:0.0020678173,Mex_71:0.0028609112)100/100:0.0013804718)99.6/100:0.0006850736,Mex_66:0.0045817206)72.4/91:0.0006444751,(Mex_60:0.0047790350,Mex_63:0.0047421129)100/96:0.0012632995)96.7/78:0.0006673939)99.9/78:0.0007799379,((Mex_62:0.0035370060,Mex_65:0.0055997767)99.9/85:0.0014558376,Mex_64:0.0049851206)3.4/48:0.0008690321)99.9/84:0.0010118528,(Mex_58:0.0028432668,Mex_69:0.0046036839)100/94:0.0013406907)97.8/79:0.0010566985,Mex_70:0.0054697981)92.2/84:0.0011216608,Mex_68:0.0063990914)99.8/99:0.0016523624,((((((Mex_21:0.0099819486,Mex_39:0.0055663638)100/100:0.0015036539,((Mex_46:0.0058498440,Mex_57:0.0057798747)100/99:0.0015728708,((Mex_48:0.0056462227,Mex_53:0.0057469959)99.5/98:0.0015072890,Mex_55:0.0063268668)35.2/70:0.0007870358)92.6/91:0.0009516722)96.6/70:0.0007703493,((Mex_49:0.0064099208,Mex_56:0.0058204423)70.5/69:0.0012686590,Mex_51:0.0061685354)99.6/46:0.0009864228)51.2/55:0.0006978641,((Mex_41:0.0065977337,(Mex_44:0.0045635991,Mex_47:0.0034662772)100/100:0.0027527078)100/97:0.0014544264,((Mex_42:0.0062678449,Mex_G1:0.0069525580)90.3/76:0.0013079359,Mex_50:0.0063919516)28.2/33:0.0006703761)99/56:0.0008863559)99.2/46:0.0008946069,Mex_52:0.0066342296)72.8/91:0.0009427150,Mex_43:0.0057907597)100/100:0.0015439880)100/99:0.0035031071,Mex_73:0.0116815628)100/98:0.0042346049,((((((((((((((Mex_G08:0.0143687863,((Mex_G22:0.0070450732,Mex_G23:0.0082894676)100/100:0.0038417964,((Mex_G47:0.0071237171,(Mex_G48:0.0048753738,(((Mex_G49:0.0045004742,Mex_G51:0.0046407266)74.9/100:0.0012387841,Mex_G55:0.0047283799)60.8/99:0.0008520930,Mex_G50:0.0044464252)89.3/100:0.0010462036)100/100:0.0015956029)81.1/91:0.0014312167,(Mex_G52:0.0041168711,Mex_G54:0.0037997859)95.8/100:0.0013938599)100/100:0.0044893180)100/100:0.0067093256)97.1/93:0.0105282632,Mex_G26:0.0133492263)100/100:0.0198599303,Mex_G53:0.0119938344)100/100:0.0092480928,Mex_G13:0.0093251694)100/100:0.0201639151,((Mex_G11:0.0110949983,Mex_G20:0.0086959960)100/100:0.0048791381,((Mex_G14:0.0116709143,Mex_G15:0.0108834541)99.9/100:0.0028876522,Mex_G9:0.0071041342)99/100:0.0023540565)100/100:0.0030442973)100/99:0.0036937738,(Mex_G17:0.0106677481,(((Mex_G68:0.0114923422,Mex_G72:0.0142109394)100/100:0.0034288394,(((Mex_G69:0.0115004741,Mex_G74:0.0077282423)12.7/81:0.0025867625,Mex_G70:0.0103715825)100/97:0.0027697928,Mex_G71:0.0093659938)100/100:0.0042286664)100/100:0.0033947131,Mex_G76:0.0112570750)100/100:0.0061278250)100/100:0.0056831191)100/99:0.0036654728,((Mex_G36:0.0124341012,Mex_G40:0.0143160163)84.2/68:0.0024675516,Mex_G57:0.0144306646)79.9/43:0.0022078619)99.9/44:0.0023238130,(Mex_G37:0.0140843226,Mex_G65:0.0134777970)100/53:0.0026913012)87.9/76:0.0019555960,(Mex_G38:0.0138876466,Mex_G58:0.0136275408)100/99:0.0040402591)87.1/75:0.0017426901,((Mex_G41:0.0146868577,Mex_G60:0.0108817398)99.1/97:0.0024332261,Mex_G62:0.0133670262)96.1/69:0.0018839300)99.9/79:0.0022492567,((Mex_G42:0.0130207084,Mex_G45:0.0143697843)38.6/74:0.0023302383,Mex_G43:0.0108495101)100/97:0.0024979594)73.8/76:0.0020477210,(Mex_G59:0.0119210959,Mex_G61:0.0083039201)100/100:0.0036586902)100/97:0.0034013163,Mex_G64:0.0121782107)17.9/57:0.0030506894,Mex_G63:0.0126858539)100/97:0.0061336956)99.6/91:0.0042152866,((((((Mex_F1:0.0082855911,Mex_F5:0.0071113264)99.7/96:0.0023643378,Mex_F4:0.0055046884)26.4/94:0.0014593836,Mex_F3:0.0073539163)60.2/94:0.0020548746,Mex_F2:0.0077662482)100/100:0.0074257172,(Mex_T10:0.0085347478,(Mex_T15:0.0067998687,(Mex_T20:0.0047385833,Mex_T25:0.0062269968)100/100:0.0043069337)100/100:0.0052924472)100/100:0.0064171414)100/100:0.8626442655,(brhab:0.6370514188,((pinfans_1:0.0115677884,pinfans_3:0.0082237339)5.5/47:0.0015814548,(pinfans_2:0.0097338760,pinfans_4:0.0152738658)88/99:0.0037302706)100/100:1.0382886260)100/100:0.9626948201)100/100:0.5763188188)100/92:0.0091748567,((Mex_23:0.0131053000,Mex_27:0.0116998825)99.6/90:0.0029654078,((Mex_24:0.0134727978,Mex_29:0.0135373100)98.8/71:0.0025990754,(((((Mex_25:0.0132406787,Mex_37:0.0138509815)100/79:0.0025845410,(Mex_28:0.0132533271,Mex_32:0.0116383067)100/86:0.0029404504)59.3/80:0.0013961627,(Mex_30:0.0119839713,Mex_35:0.0134421364)100/98:0.0032947906)92.9/58:0.0015911056,(Mex_26:0.0134145690,Mex_31:0.0130759966)97.2/61:0.0026274230)99.6/67:0.0016703921,Mex_33:0.0140449477)27.5/33:0.0011593056)98.4/71:0.0023877784)100/100:0.0069847216)100/92:0.0041464423)89.6/91:0.0026516267)100/100:0.0202262994,(Guat_C:0.0107284315,Guat_E:0.0139757082)100/100:0.0135250954)100/93:0.0083563651,Hond_X:0.0217501407)100/97:0.0075488188,((Hond_M:0.0149357427,Hond_Q:0.0135751834)100/100:0.0143550754,Hond_Y:0.0173457692)70.2/87:0.0069825376)100/100:0.0132224947);
